# Supplementary material for: Evaluating the strengths and limitations of multimodal ChatGPT-4 in detecting glaucoma using fundus images
Source: Front Ophthalmol (Lausanne). 2024 Jun 7;4:1387190. doi: 10.3389/fopht.2024.1387190 (PMC11182172; doi:10.3389/fopht.2024.1387190)
Supplement: Supplementary file 1 [file Table_1.xlsx]

## Sheet: sheet1
ID	ImgName	Label(Glaucoma=1)	ChatGPT Results	ChatGPT Results After Cropping	ChatGPT Results After Cropping + CLAHE
1	T0001.jpg	0	0	1	0
2	T0002.jpg	0	0	0	0
3	T0003.jpg	0	0	0	0
4	T0004.jpg	0	0	0	0
5	T0005.jpg	0	0	1	1
6	T0006.jpg	0	0	1	0
7	T0007.jpg	0	0	1	0
8	T0008.jpg	0	0	0	1
9	T0009.jpg	0	0	1	0
10	T0010.jpg	1	1	1	1
11	T0011.jpg	0	0	1	1
12	T0012.jpg	0	0	1	1
13	T0013.jpg	0	0	1	0
14	T0014.jpg	0	0	0	0
15	T0015.jpg	0	0	0	1
16	T0016.jpg	0	0	1	1
17	T0017.jpg	1	0	1	1
18	T0018.jpg	0	0	0	0
19	T0019.jpg	0	0	1	1
20	T0020.jpg	0	0	0	1
21	T0021.jpg	0	0	1	0
22	T0022.jpg	0	0	0	0
23	T0023.jpg	0	0	1	0
24	T0024.jpg	0	0	0	0
25	T0025.jpg	0	0	0	1
26	T0026.jpg	0	0	1	1
27	T0027.jpg	0	0	1	0
28	T0028.jpg	1	0	1	1
29	T0029.jpg	0	0	1	0
30	T0030.jpg	0	0	0	1
31	T0031.jpg	1	0	1	0
32	T0032.jpg	0	0	0	0
33	T0033.jpg	0	0	1	1
34	T0034.jpg	0	0	0	0
35	T0035.jpg	0	0	1	0
36	T0036.jpg	0	0	1	1
37	T0037.jpg	0	0	0	0
38	T0038.jpg	0	0	1	1
39	T0039.jpg	0	0	1	1
40	T0040.jpg	0	0	1	0
41	T0041.jpg	0	0	0	1
42	T0042.jpg	0	0	1	0
43	T0043.jpg	0	0	0	0
44	T0044.jpg	0	0	0	1
45	T0045.jpg	0	0	1	0
46	T0046.jpg	0	0	0	1
47	T0047.jpg	0	0	1	1
48	T0048.jpg	0	0	0	0
49	T0049.jpg	1	0	1	1
50	T0050.jpg	0	0	1	1
51	T0051.jpg	1	0	0	1
52	T0052.jpg	0	0	1	0
53	T0053.jpg	1	0	1	0
54	T0054.jpg	0	0	0	1
55	T0055.jpg	0	0	1	1
56	T0056.jpg	0	0	0	1
57	T0057.jpg	0	0	0	0
58	T0058.jpg	0	0	0	0
59	T0059.jpg	1	1	1	0
60	T0060.jpg	0	0	0	1
61	T0061.jpg	0	0	0	0
62	T0062.jpg	0	0	0	1
63	T0063.jpg	1	1	1	1
64	T0064.jpg	0	0	0	0
65	T0065.jpg	0	1	0	1
66	T0066.jpg	0	0	0	1
67	T0067.jpg	0	0	0	0
68	T0068.jpg	0	0	0	1
69	T0069.jpg	0	1	0	1
70	T0070.jpg	0	0	1	0
71	T0071.jpg	0	1	0	0
72	T0072.jpg	0	0	1	0
73	T0073.jpg	0	0	0	0
74	T0074.jpg	0	1	0	0
75	T0075.jpg	0	0	1	0
76	T0076.jpg	0	0	0	1
77	T0077.jpg	0	1	1	0
78	T0078.jpg	0	1	0	1
79	T0079.jpg	0	0	0	0
80	T0080.jpg	0	0	1	1
81	T0081.jpg	0	0	0	1
82	T0082.jpg	0	0	1	0
83	T0083.jpg	0	0	0	1
84	T0084.jpg	0	0	0	0
85	T0085.jpg	0	0	1	1
86	T0086.jpg	0	0	0	1
87	T0087.jpg	0	0	0	1
88	T0088.jpg	0	0	1	0
89	T0089.jpg	0	0	0	1
90	T0090.jpg	0	0	1	0
91	T0091.jpg	0	0	1	1
92	T0092.jpg	0	0	0	0
93	T0093.jpg	0	0	0	1
94	T0094.jpg	1	1	1	1
95	T0095.jpg	0	0	0	0
96	T0096.jpg	0	0	0	0
97	T0097.jpg	0	0	0	1
98	T0098.jpg	0	0	1	0
99	T0099.jpg	0	0	1	1
100	T0100.jpg	0	0	0	0
101	T0101.jpg	0	0	0	0
102	T0102.jpg	0	0	0	0
103	T0103.jpg	0	0	1	0
104	T0104.jpg	0	0	1	1
105	T0105.jpg	0	0	0	0
106	T0106.jpg	0	0	1	0
107	T0107.jpg	0	0	0	1
108	T0108.jpg	0	0	0	1
109	T0109.jpg	0	0	1	0
110	T0110.jpg	0	0	0	1
111	T0111.jpg	0	0	1	1
112	T0112.jpg	0	0	0	0
113	T0113.jpg	0	0	0	1
114	T0114.jpg	0	1	1	0
115	T0115.jpg	0	0	1	1
116	T0116.jpg	1	0	0	0
117	T0117.jpg	0	0	0	0
118	T0118.jpg	0	0	1	1
119	T0119.jpg	0	0	1	1
120	T0120.jpg	0	0	0	0
121	T0121.jpg	0	0	0	1
122	T0122.jpg	0	0	1	0
123	T0123.jpg	0	0	0	1
124	T0124.jpg	0	0	0	1
125	T0125.jpg	0	0	1	0
126	T0126.jpg	0	0	1	1
127	T0127.jpg	0	0	0	0
128	T0128.jpg	0	0	0	1
129	T0129.jpg	0	0	1	1
130	T0130.jpg	0	0	0	0
131	T0131.jpg	1	0	1	0
132	T0132.jpg	0	0	1	0
133	T0133.jpg	0	0	0	1
134	T0134.jpg	0	0	0	0
135	T0135.jpg	0	0	0	0
136	T0136.jpg	0	0	0	1
137	T0137.jpg	0	0	0	1
138	T0138.jpg	0	0	1	0
139	T0139.jpg	0	0	0	1
140	T0140.jpg	0	0	1	0
141	T0141.jpg	0	0	0	1
142	T0142.jpg	0	0	1	1
143	T0143.jpg	0	0	0	0
144	T0144.jpg	0	0	1	1
145	T0145.jpg	0	0	0	0
146	T0146.jpg	0	0	0	0
147	T0147.jpg	1	1	1	1
148	T0148.jpg	0	0	1	1
149	T0149.jpg	0	0	0	0
150	T0150.jpg	0	0	0	1
151	T0151.jpg	0	0	1	0
152	T0152.jpg	0	0	0	1
153	T0153.jpg	0	0	0	1
154	T0154.jpg	0	0	1	0
155	T0155.jpg	1	0	1	1
156	T0156.jpg	0	0	0	0
157	T0157.jpg	0	0	0	0
158	T0158.jpg	0	0	1	1
159	T0159.jpg	0	0	1	1
160	T0160.jpg	0	0	0	0
161	T0161.jpg	0	0	0	0
162	T0162.jpg	0	0	1	1
163	T0163.jpg	0	0	0	0
164	T0164.jpg	0	0	1	0
165	T0165.jpg	0	0	1	1
166	T0166.jpg	0	0	0	0
167	T0167.jpg	0	0	1	1
168	T0168.jpg	0	0	1	0
169	T0169.jpg	0	0	0	1
170	T0170.jpg	0	0	0	0
171	T0171.jpg	0	1	0	0
172	T0172.jpg	0	0	1	0
173	T0173.jpg	0	0	1	0
174	T0174.jpg	0	0	0	0
175	T0175.jpg	0	0	1	0
176	T0176.jpg	1	0	1	1
177	T0177.jpg	0	0	1	0
178	T0178.jpg	0	0	0	1
179	T0179.jpg	0	0	0	0
180	T0180.jpg	0	0	0	1
181	T0181.jpg	0	0	0	0
182	T0182.jpg	0	0	0	0
183	T0183.jpg	0	0	1	1
184	T0184.jpg	0	0	1	1
185	T0185.jpg	0	0	0	1
186	T0186.jpg	0	0	1	0
187	T0187.jpg	0	0	1	0
188	T0188.jpg	1	0	1	0
189	T0189.jpg	0	1	0	0
190	T0190.jpg	0	0	0	0
191	T0191.jpg	0	0	1	0
192	T0192.jpg	0	0	0	0
193	T0193.jpg	0	0	0	1
194	T0194.jpg	0	0	1	0
195	T0195.jpg	0	0	0	0
196	T0196.jpg	0	0	1	1
197	T0197.jpg	0	0	0	1
198	T0198.jpg	0	0	1	0
199	T0199.jpg	0	0	0	0
200	T0200.jpg	0	0	1	0
201	T0201.jpg	0	0
202	T0202.jpg	0	0
203	T0203.jpg	0	0
204	T0204.jpg	0	0
205	T0205.jpg	0	0
206	T0206.jpg	0	0
207	T0207.jpg	0	0
208	T0208.jpg	0	0
209	T0209.jpg	0	0
210	T0210.jpg	0	0
211	T0211.jpg	0	0
212	T0212.jpg	1	1
213	T0213.jpg	0	0
214	T0214.jpg	0	0
215	T0215.jpg	0	0
216	T0216.jpg	0	0
217	T0217.jpg	0	0
218	T0218.jpg	0	0
219	T0219.jpg	0	0
220	T0220.jpg	0	0
221	T0221.jpg	0	0
222	T0222.jpg	0	0
223	T0223.jpg	1	1
224	T0224.jpg	0	0
225	T0225.jpg	0	0
226	T0226.jpg	0	0
227	T0227.jpg	0	0
228	T0228.jpg	0	0
229	T0229.jpg	0	0
230	T0230.jpg	0	0
231	T0231.jpg	0	0
232	T0232.jpg	0	0
233	T0233.jpg	0	0
234	T0234.jpg	1	0
235	T0235.jpg	0	0
236	T0236.jpg	0	0
237	T0237.jpg	0	0
238	T0238.jpg	0	0
239	T0239.jpg	0	0
240	T0240.jpg	1	1
241	T0241.jpg	0	1
242	T0242.jpg	0	0
243	T0243.jpg	0	1
244	T0244.jpg	0	0
245	T0245.jpg	0	1
246	T0246.jpg	0	0
247	T0247.jpg	0	1
248	T0248.jpg	0	1
249	T0249.jpg	0	0
250	T0250.jpg	1	1
251	T0251.jpg	0	0
252	T0252.jpg	0	1
253	T0253.jpg	0	0
254	T0254.jpg	0	0
255	T0255.jpg	0	0
256	T0256.jpg	0	0
257	T0257.jpg	0	0
258	T0258.jpg	0	0
259	T0259.jpg	0	0
260	T0260.jpg	0	0
261	T0261.jpg	0	0
262	T0262.jpg	0	0
263	T0263.jpg	1	0
264	T0264.jpg	0	0
265	T0265.jpg	0	0
266	T0266.jpg	0	0
267	T0267.jpg	1	1
268	T0268.jpg	0	0
269	T0269.jpg	0	0
270	T0270.jpg	0	0
271	T0271.jpg	1	0
272	T0272.jpg	0	0
273	T0273.jpg	0	0
274	T0274.jpg	0	0
275	T0275.jpg	0	0
276	T0276.jpg	0	0
277	T0277.jpg	0	0
278	T0278.jpg	0	0
279	T0279.jpg	0	0
280	T0280.jpg	0	0
281	T0281.jpg	0	0
282	T0282.jpg	0	0
283	T0283.jpg	0	0
284	T0284.jpg	0	0
285	T0285.jpg	0	0
286	T0286.jpg	0	0
287	T0287.jpg	0	0
288	T0288.jpg	0	0
289	T0289.jpg	0	0
290	T0290.jpg	0	0
291	T0291.jpg	0	0
292	T0292.jpg	0	0
293	T0293.jpg	0	0
294	T0294.jpg	0	0
295	T0295.jpg	1	1
296	T0296.jpg	0	0
297	T0297.jpg	0	0
298	T0298.jpg	0	0
299	T0299.jpg	0	0
300	T0300.jpg	0	0
301	T0301.jpg	0	0
302	T0302.jpg	0	0
303	T0303.jpg	0	0
304	T0304.jpg	1	1
305	T0305.jpg	0	0
306	T0306.jpg	1	1
307	T0307.jpg	0	0
308	T0308.jpg	0	0
309	T0309.jpg	0	0
310	T0310.jpg	1	1
311	T0311.jpg	0	1
312	T0312.jpg	0	0
313	T0313.jpg	0	0
314	T0314.jpg	0	1
315	T0315.jpg	1	0
316	T0316.jpg	0	0
317	T0317.jpg	0	0
318	T0318.jpg	0	0
319	T0319.jpg	0	0
320	T0320.jpg	1	0
321	T0321.jpg	0	0
322	T0322.jpg	1	1
323	T0323.jpg	0	0
324	T0324.jpg	0	0
325	T0325.jpg	0	0
326	T0326.jpg	0	0
327	T0327.jpg	0	0
328	T0328.jpg	0	0
329	T0329.jpg	0	0
330	T0330.jpg	0	0
331	T0331.jpg	0	0
332	T0332.jpg	0	0
333	T0333.jpg	0	0
334	T0334.jpg	0	0
335	T0335.jpg	0	0
336	T0336.jpg	0	0
337	T0337.jpg	0	0
338	T0338.jpg	0	0
339	T0339.jpg	0	0
340	T0340.jpg	0	0
341	T0341.jpg	0	0
342	T0342.jpg	1	0
343	T0343.jpg	0	0
344	T0344.jpg	0	0
345	T0345.jpg	0	0
346	T0346.jpg	1	1
347	T0347.jpg	0	0
348	T0348.jpg	0	1
349	T0349.jpg	0	0
350	T0350.jpg	0	0
351	T0351.jpg	0	0
352	T0352.jpg	0	0
353	T0353.jpg	0	0
354	T0354.jpg	0	0
355	T0355.jpg	0	0
356	T0356.jpg	0	0
357	T0357.jpg	0	0
358	T0358.jpg	0	0
359	T0359.jpg	0	0
360	T0360.jpg	1	1
361	T0361.jpg	0	0
362	T0362.jpg	0	0
363	T0363.jpg	1	1
364	T0364.jpg	0	0
365	T0365.jpg	0	0
366	T0366.jpg	0	0
367	T0367.jpg	0	0
368	T0368.jpg	1	0
369	T0369.jpg	0	0
370	T0370.jpg	1	0
371	T0371.jpg	1	1
372	T0372.jpg	0	0
373	T0373.jpg	0	0
374	T0374.jpg	0	0
375	T0375.jpg	0	0
376	T0376.jpg	0	0
377	T0377.jpg	0	0
378	T0378.jpg	0	0
379	T0379.jpg	0	0
380	T0380.jpg	0	0
381	T0381.jpg	0	0
382	T0382.jpg	0	0
383	T0383.jpg	0	0
384	T0384.jpg	0	0
385	T0385.jpg	0	0
386	T0386.jpg	0	0
387	T0387.jpg	0	0
388	T0388.jpg	0	0
389	T0389.jpg	0	0
390	T0390.jpg	0	0
391	T0391.jpg	0	0
392	T0392.jpg	0	0
393	T0393.jpg	0	0
394	T0394.jpg	0	0
395	T0395.jpg	0	0
396	T0396.jpg	0	0
397	T0397.jpg	1	1
398	T0398.jpg	0	1
399	T0399.jpg	0	1
400	T0400.jpg	0	0
